# Supplementary material for: Platelet Apoptosis in Patients with Coronary Artery Disease Before and After CABG
Source: Int J Mol Sci. 2026 Apr 6;27(7):3304. doi: 10.3390/ijms27073304 (PMC13072711; doi:10.3390/ijms27073304)
Supplement: Supplementary file 1 [file ijms-27-03304-s001.zip]

Archive with 1 entries (1 files):
- ijms-4169330-supplementary.pdf
